# Supplementary material for: Anti-Leukaemic Activity of Rilpivirine Is Mediated by Aurora A Kinase Inhibition
Source: Cancers (Basel). 2023 Feb 7;15(4):1044. doi: 10.3390/cancers15041044 (PMC9954146; doi:10.3390/cancers15041044)
Supplement: Supplementary file 1 [file cancers-15-01044-s001.zip]

Archive with 1 entries (1 files):
- cancers-2149387-supplementary.pdf
